# Supplementary material for: Dysregulated Choline, Methionine, and Aromatic Amino Acid Metabolism in Patients with Wilson Disease: Exploratory Metabolomic Profiling and Implications for Hepatic and Neurologic Phenotypes
Source: Int J Mol Sci. 2019 Nov 26;20(23):5937. doi: 10.3390/ijms20235937 (PMC6928853; doi:10.3390/ijms20235937)
Supplement: Supplementary file 1 [file ijms-20-05937-s001.zip]

Archive with 9 entries (6 files):
- Supplements/
- Supplements/IJMS-Supplemental-Highlight.docx
- __MACOSX/
- __MACOSX/Supplements/
- __MACOSX/Supplements/._IJMS-Supplemental-Highlight.docx
- Supplements/IJMS-Supplemental-White.docx
- __MACOSX/Supplements/._IJMS-Supplemental-White.docx
- Supplements/IJMS-Supplemental-White.pdf
- __MACOSX/Supplements/._IJMS-Supplemental-White.pdf
